# Supplementary material for: Associations between Frailty and Ambient Temperature in Winter: Findings from a Population-Based Study
Source: Int J Environ Res Public Health. 2022 Dec 28;20(1):513. doi: 10.3390/ijerph20010513 (PMC9819953; doi:10.3390/ijerph20010513)
Supplement: Supplementary file 1 [file ijerph-20-00513-s001.zip]

Archive with 1 entries (1 files):
- ijerph-2012605-supplementary.pdf
